# Supplementary material for: Multi-Component Analysis of Protein- and DNA-Coated Magnetic Nanoparticles Using Electrochemical Impedance Spectroscopy with Interdigitated Electrode Sensors
Source: Bioengineering (Basel). 2025 Dec 7;12(12):1334. doi: 10.3390/bioengineering12121334 (PMC12729830; doi:10.3390/bioengineering12121334)
Supplement: Supplementary file 1 [file bioengineering-12-01334-s001.zip]

Archive with 1 entries (1 files):
- bioengineering-3972959-supplementary.pdf
